# Supplementary material for: Trends and inequities in fall- and musculoskeletal disorder–related mortality among U.S. adults aged 65 years and older, 1999–2023
Source: Front Public Health. 2026 Apr 22;14:1804068. doi: 10.3389/fpubh.2026.1804068 (PMC13143758; doi:10.3389/fpubh.2026.1804068)
Supplement: Supplementary file 1 [file Table_1.xlsx]

## Sheet: APC
Supplementary Table S1. Detailed Joinpoint Regression Estimates for the Aggregate Mortality Burden of Musculoskeletal Disorders and Falls by Subgroup and Geographic Region, 1999–2023
Subgroup Category	Specific Subgroup	Start Year	End Year	APC (%)	95% CI Lower	95% CI Upper	P Value
Sex	Total	1999	2003	5.21	2.42	8.08	< 0.001
Sex	Total	2003	2018	1.75	1.42	2.07	< 0.001
Sex	Total	2018	2023	4.41	3.14	5.69	< 0.001
Sex	Female	1999	2003	4.98	2.29	7.74	0.001
Sex	Female	2003	2018	1.38	1.05	1.70	< 0.001
Sex	Female	2018	2023	4.23	2.92	5.55	< 0.001
Sex	Male	1999	2007	3.78	3.15	4.41	< 0.001
Sex	Male	2007	2018	1.71	1.38	2.05	< 0.001
Sex	Male	2018	2021	6.50	2.82	10.30	0.002
Sex	Male	2021	2023	1.12	-2.10	4.45	0.472
Age Groups	65-74 years	1999	2004	4.04	2.99	5.10	< 0.001
Age Groups	65-74 years	2004	2012	0.46	-0.08	0.99	0.089
Age Groups	65-74 years	2012	2018	2.08	1.32	2.84	< 0.001
Age Groups	65-74 years	2018	2021	5.82	2.81	8.91	0.001
Age Groups	65-74 years	2021	2023	0.43	-2.18	3.11	0.728
Age Groups	75-84 years	1999	2004	4.64	3.42	5.87	< 0.001
Age Groups	75-84 years	2004	2012	1.72	1.09	2.35	< 0.001
Age Groups	75-84 years	2012	2018	0.39	-0.57	1.37	0.388
Age Groups	75-84 years	2018	2021	5.66	1.65	9.82	0.009
Age Groups	75-84 years	2021	2023	1.36	-2.08	4.92	0.408
Age Groups	85+ years	1999	2019	2.51	2.23	2.80	< 0.001
Age Groups	85+ years	2019	2023	5.12	2.68	7.62	< 0.001
Race	Hispanic	1999	2001	-4.26	-14.80	7.58	0.437
Race	Hispanic	2001	2005	5.56	0.25	11.16	0.041
Race	Hispanic	2005	2017	0.09	-0.43	0.62	0.715
Race	Hispanic	2017	2023	3.65	2.65	4.66	< 0.001
Race	NH American Indian or Alaska Native	1999	2017	1.53	0.22	2.86	0.024
Race	NH American Indian or Alaska Native	2017	2023	-7.64	-11.32	-3.81	< 0.001
Race	NH Asian or Pacific Islander	1999	2023	1.17	0.85	1.49	< 0.001
Race	NH Black	1999	2003	3.65	-0.40	7.88	0.073
Race	NH Black	2003	2012	-0.47	-1.69	0.76	0.416
Race	NH Black	2012	2018	2.12	-0.12	4.41	0.061
Race	NH Black	2018	2021	9.55	0.76	19.10	0.035
Race	NH Black	2021	2023	1.57	-5.83	9.57	0.659
Race	NH White	1999	2003	5.42	2.42	8.50	0.001
Race	NH White	2003	2018	2.12	1.77	2.47	< 0.001
Race	NH White	2018	2023	4.79	3.40	6.19	< 0.001
Census Region	Midwest	2002	2018	2.00	1.68	2.31	< 0.001
Census Region	Midwest	2018	2023	4.60	3.22	6.01	< 0.001
Census Region	Northeast	1999	2013	3.11	2.70	3.52	< 0.001
Census Region	Northeast	2013	2016	0.27	-6.60	7.65	0.936
Census Region	Northeast	2016	2023	4.62	3.74	5.49	< 0.001
Census Region	South	1999	2003	6.10	2.16	10.20	0.004
Census Region	South	2003	2018	1.81	1.37	2.26	< 0.001
Census Region	South	2018	2023	5.28	3.61	6.99	< 0.001
Census Region	West	1999	2005	3.75	2.07	5.46	< 0.001
Census Region	West	2005	2018	0.62	0.16	1.08	0.011
Census Region	West	2018	2023	2.69	1.20	4.21	0.001
Urbanization	Metropolitan	1999	2003	4.91	3.26	6.59	< 0.001
Urbanization	Metropolitan	2003	2020	1.85	1.71	1.99	< 0.001
Urbanization	Nonmetropolitan	1999	2002	7.03	3.17	11.04	0.001
Urbanization	Nonmetropolitan	2002	2020	1.88	1.68	2.07	< 0.001
State	Alabama	1999	2002	12.14	-2.55	29.04	0.103
State	Alabama	2002	2016	-0.47	-1.70	0.77	0.431
State	Alabama	2016	2023	6.46	3.69	9.30	< 0.001
State	Arizona	1999	2006	4.42	2.01	6.88	< 0.001
State	Arizona	2006	2023	0.03	-0.43	0.48	0.905
State	Arkansas	1999	2020	1.32	0.55	2.10	0.002
State	Arkansas	2020	2023	10.64	-1.55	24.33	0.086
State	California	1999	2009	1.73	1.00	2.46	< 0.001
State	California	2009	2014	-1.73	-4.25	0.87	0.176
State	California	2014	2023	1.42	0.74	2.10	< 0.001
State	Colorado	1999	2010	4.45	3.10	5.83	< 0.001
State	Colorado	2010	2023	1.41	0.71	2.11	< 0.001
State	Connecticut	1999	2008	5.73	3.09	8.45	< 0.001
State	Connecticut	2008	2023	2.02	1.15	2.90	< 0.001
State	Delaware	1999	2023	1.47	0.58	2.37	0.002
State	District of Columbia	1999	2023	1.65	0.78	2.53	< 0.001
State	Florida	1999	2003	8.76	1.45	16.60	0.020
State	Florida	2003	2023	2.78	2.36	3.20	< 0.001
State	Georgia	1999	2004	4.88	0.93	9.00	0.018
State	Georgia	2004	2018	-1.25	-2.01	-0.49	0.003
State	Georgia	2018	2023	4.89	2.07	7.79	0.002
State	Hawaii	1999	2023	0.41	-0.14	0.96	0.133
State	Idaho	1999	2018	1.01	0.15	1.87	0.024
State	Idaho	2018	2023	6.21	1.33	11.33	0.015
State	Illinois	1999	2018	1.83	1.56	2.11	< 0.001
State	Illinois	2018	2023	4.15	2.46	5.87	< 0.001
State	Indiana	1999	2019	1.36	0.94	1.77	< 0.001
State	Indiana	2019	2023	8.13	4.25	12.15	< 0.001
State	Iowa	1999	2003	9.34	2.90	16.19	0.007
State	Iowa	2003	2016	2.76	1.82	3.71	< 0.001
State	Iowa	2016	2019	-2.55	-15.35	12.17	0.699
State	Iowa	2019	2023	8.97	4.70	13.42	< 0.001
State	Kansas	1999	2023	2.91	2.53	3.30	< 0.001
State	Kentucky	1999	2020	1.20	0.69	1.72	< 0.001
State	Kentucky	2020	2023	8.12	0.05	16.83	0.049
State	Louisiana	1999	2016	1.56	0.56	2.56	0.004
State	Louisiana	2016	2023	8.74	5.81	11.74	< 0.001
State	Maine	1999	2009	-1.00	-5.21	3.40	0.636
State	Maine	2009	2023	8.01	6.05	10.01	< 0.001
State	Maryland	1999	2023	3.02	2.65	3.40	< 0.001
State	Massachusetts	1999	2023	4.82	4.41	5.24	< 0.001
State	Michigan	1999	2004	5.90	1.96	10.00	0.006
State	Michigan	2004	2016	1.10	0.14	2.06	0.027
State	Michigan	2016	2021	7.73	3.89	11.72	< 0.001
State	Michigan	2021	2023	-1.10	-10.99	9.90	0.826
State	Minnesota	1999	2023	2.49	2.21	2.78	< 0.001
State	Mississippi	1999	2010	3.68	2.15	5.24	< 0.001
State	Mississippi	2010	2013	-5.41	-22.41	15.30	0.561
State	Mississippi	2013	2023	4.22	2.84	5.62	< 0.001
State	Missouri	1999	2007	5.46	3.53	7.44	< 0.001
State	Missouri	2007	2012	-3.19	-7.58	1.41	0.159
State	Missouri	2012	2023	1.93	1.00	2.86	< 0.001
State	Montana	1999	2023	1.11	0.46	1.76	0.002
State	Nebraska	1999	2023	0.26	-0.24	0.76	0.299
State	Nevada	1999	2014	1.63	0.40	2.87	0.012
State	Nevada	2014	2023	6.20	4.54	7.89	< 0.001
State	New Hampshire	1999	2013	5.20	3.77	6.64	< 0.001
State	New Hampshire	2013	2023	1.12	-0.44	2.70	0.150
State	New Jersey	1999	2023	1.16	0.88	1.44	< 0.001
State	New Mexico	1999	2007	6.23	3.41	9.12	< 0.001
State	New Mexico	2007	2010	-6.64	-23.82	14.40	0.485
State	New Mexico	2010	2023	-0.95	-2.01	0.13	0.080
State	New York	1999	2018	1.78	1.47	2.09	< 0.001
State	New York	2018	2023	4.52	2.67	6.41	< 0.001
State	North Carolina	1999	2020	2.50	2.14	2.86	< 0.001
State	North Carolina	2020	2023	8.84	3.85	14.08	0.001
State	North Dakota	1999	2023	0.96	0.15	1.79	0.022
State	Ohio	1999	2007	4.17	2.47	5.90	< 0.001
State	Ohio	2007	2018	1.59	0.62	2.56	0.003
State	Ohio	2018	2023	6.24	3.84	8.69	< 0.001
State	Oklahoma	1999	2007	2.22	-0.96	5.51	0.158
State	Oklahoma	2007	2010	13.34	-11.61	45.33	0.298
State	Oklahoma	2010	2018	4.36	1.69	7.09	0.003
State	Oklahoma	2018	2023	9.16	5.55	12.89	< 0.001
State	Oregon	1999	2002	16.80	4.11	31.04	0.011
State	Oregon	2002	2023	2.23	1.84	2.63	< 0.001
State	Pennsylvania	1999	2011	3.90	2.88	4.93	< 0.001
State	Pennsylvania	2011	2016	0.69	-3.65	5.23	0.746
State	Pennsylvania	2016	2023	5.46	3.75	7.20	< 0.001
State	Rhode Island	1999	2023	3.47	2.82	4.14	< 0.001
State	South Carolina	1999	2009	0.81	-0.73	2.37	0.290
State	South Carolina	2009	2023	4.54	3.87	5.20	< 0.001
State	South Dakota	1999	2023	2.23	1.56	2.91	< 0.001
State	Tennessee	1999	2001	26.94	12.23	43.58	0.001
State	Tennessee	2001	2006	-0.68	-3.80	2.55	0.650
State	Tennessee	2006	2009	7.32	-2.23	17.79	0.123
State	Tennessee	2009	2017	-0.27	-1.37	0.84	0.601
State	Tennessee	2017	2023	6.54	5.31	7.79	< 0.001
State	Texas	1999	2007	4.62	3.72	5.52	< 0.001
State	Texas	2007	2018	-0.40	-0.88	0.09	0.104
State	Texas	2018	2021	8.05	2.26	14.16	0.009
State	Texas	2021	2023	-1.09	-5.97	4.04	0.649
State	Utah	1999	2008	-0.85	-3.23	1.59	0.457
State	Utah	2008	2011	12.08	-10.58	40.48	0.290
State	Utah	2011	2015	-8.73	-17.92	1.49	0.085
State	Utah	2015	2021	9.39	4.80	14.17	< 0.001
State	Utah	2021	2023	-3.06	-17.74	14.24	0.685
State	Vermont	1999	2004	23.56	11.68	36.71	< 0.001
State	Vermont	2004	2023	0.96	0.10	1.82	0.030
State	Virginia	1999	2023	2.59	2.27	2.91	< 0.001
State	Washington	1999	2001	13.41	-8.42	40.46	0.234
State	Washington	2001	2023	1.54	1.17	1.92	< 0.001
State	West Virginia	1999	2010	2.48	0.96	4.03	0.003
State	West Virginia	2010	2021	6.00	4.66	7.37	< 0.001
State	West Virginia	2021	2023	-10.57	-22.84	3.65	0.129
State	Wisconsin	1999	2013	2.11	1.65	2.58	< 0.001
State	Wisconsin	2013	2020	6.02	4.69	7.37	< 0.001
State	Wisconsin	2020	2023	1.04	-2.29	4.49	0.522
State	Wyoming	1999	2023	3.07	2.21	3.93	< 0.001
Notes: Trends were analyzed using segmented log-linear (Joinpoint) regression models based on age-adjusted mortality rates (or crude mortality rates for age-specific subgroups) per 100,000 population. The P value corresponds to a two-sided test determining whether the Annual Percent Change (APC) is statistically significantly different from zero. A P value of < 0.05 was considered statistically s…
Abbreviations: APC, Annual Percent Change; CI, Confidence Interval; MSD, Musculoskeletal Disorders.
