# Supplementary material for: Trends and inequities in fall- and musculoskeletal disorder–related mortality among U.S. adults aged 65 years and older, 1999–2023
Source: Front Public Health. 2026 Apr 22;14:1804068. doi: 10.3389/fpubh.2026.1804068 (PMC13143758; doi:10.3389/fpubh.2026.1804068)
Supplement: Supplementary file 2 [file Table_2.xlsx]

## Sheet: Sheet1
Supplementary Table S2. Average Annual Percent Change (AAPC) in Aggregate Mortality Burden of Musculoskeletal Disorders and Falls by state, 1999–2023
Subgroup Category	Specific Subgroup	Deaths（1999）	Deaths（2023）	Percent change	AAPC (%)	95% CI Lower	95% CI Upper	P Value
State	Alabama	170	515	202.94	3.02	1.08	5.00	0.002
State	Arizona	449	1368	204.68	1.29	0.58	2.01	< 0.001
State	Arkansas	158	432	173.42	2.44	0.91	4.00	0.002
State	California	1549	3253	110.01	0.88	0.26	1.51	0.006
State	Colorado	276	1136	311.59	2.79	2.11	3.48	< 0.001
State	Connecticut	187	569	204.28	3.40	2.34	4.46	< 0.001
State	Delaware	63	152	141.27	1.47	0.58	2.37	0.002
State	District of Columbia	29	78	168.97	1.65	0.78	2.53	< 0.001
State	Florida	1094	4657	325.69	3.75	2.58	4.94	< 0.001
State	Georgia	470	1112	136.6	1.26	0.25	2.28	0.014
State	Hawaii	75	193	157.33	0.41	-0.14	0.96	0.133
State	Idaho	144	415	188.19	2.07	0.93	3.22	< 0.001
State	Illinois	715	1599	123.64	2.31	1.93	2.70	< 0.001
State	Indiana	371	906	144.2	2.45	1.79	3.13	< 0.001
State	Iowa	289	807	179.24	4.16	2.09	6.27	< 0.001
State	Kansas	241	563	133.61	2.91	2.53	3.30	< 0.001
State	Kentucky	212	594	180.19	2.04	1.03	3.07	< 0.001
State	Louisiana	198	595	200.51	3.60	2.58	4.64	< 0.001
State	Maine	116	471	306.03	4.16	2.13	6.24	< 0.001
State	Maryland	290	993	242.41	3.02	2.65	3.40	< 0.001
State	Massachusetts	324	1321	307.72	4.82	4.41	5.24	< 0.001
State	Michigan	611	1754	187.07	3.25	1.86	4.66	< 0.001
State	Minnesota	594	1585	166.84	2.49	2.21	2.78	< 0.001
State	Mississippi	150	423	182	2.72	0.24	5.26	0.031
State	Missouri	460	991	115.43	1.99	0.84	3.16	< 0.001
State	Montana	99	229	131.31	1.11	0.46	1.76	0.002
State	Nebraska	220	266	20.91	0.26	-0.24	0.76	0.299
State	Nevada	89	486	446.07	3.32	2.39	4.26	< 0.001
State	New Hampshire	103	355	244.66	3.48	2.49	4.48	< 0.001
State	New Jersey	431	791	83.53	1.16	0.88	1.44	< 0.001
State	New Mexico	196	346	76.53	0.64	-1.90	3.25	0.625
State	New York	966	2369	145.24	2.35	1.92	2.77	< 0.001
State	North Carolina	512	2180	325.78	3.27	2.63	3.92	< 0.001
State	North Dakota	71	132	85.92	0.96	0.15	1.79	0.022
State	Ohio	798	2377	197.87	3.40	2.59	4.22	< 0.001
State	Oklahoma	217	1090	402.3	5.70	2.41	9.10	< 0.001
State	Oregon	269	1076	300	3.95	2.51	5.40	< 0.001
State	Pennsylvania	963	2591	169.06	3.67	2.58	4.79	< 0.001
State	Rhode Island	79	269	240.51	3.47	2.82	4.14	< 0.001
State	South Carolina	216	915	323.61	2.97	2.25	3.69	< 0.001
State	South Dakota	96	214	122.92	2.23	1.56	2.91	< 0.001
State	Tennessee	291	1235	324.4	4.31	2.70	5.96	< 0.001
State	Texas	986	2964	200.61	2.22	1.40	3.05	< 0.001
State	Utah	151	451	198.68	1.58	-1.86	5.14	0.372
State	Vermont	44	207	370.45	5.30	3.13	7.51	< 0.001
State	Virginia	371	1286	246.63	2.59	2.27	2.91	< 0.001
State	Washington	444	1405	216.44	2.48	0.75	4.24	0.005
State	West Virginia	154	397	157.79	2.91	1.46	4.38	< 0.001
State	Wisconsin	710	2042	187.61	3.10	2.51	3.69	< 0.001
State	Wyoming	37	114	208.11	3.07	2.21	3.93	< 0.001
Notes: Trends were quantified over the entire 25-year study period (1999–2023) using the Average Annual Percent Change (AAPC) derived from Joinpoint regression models. AAPC is computed as a geometrically weighted average of the underlying Annual Percent Change (APC) values. The P value corresponds to a two-sided test determining whether the AAPC is statistically significantly different from zero.…
Abbreviations: > AAPC, Average Annual Percent Change; CI, Confidence Interval; NH, Non-Hispanic.
